# Supplementary material for: APOE Genotypes Modulate Inflammation Independently of Their Effect on Lipid Metabolism
Source: Int J Mol Sci. 2022 Oct 26;23(21):12947. doi: 10.3390/ijms232112947 (PMC9656824; doi:10.3390/ijms232112947)
Supplement: Supplementary file 1 [file ijms-23-12947-s001.zip]

Archive with 1 entries (1 files):
- ijms-1931871-supplementary.pdf
